# Supplementary material for: Proteomic Analysis of Domestic Cat Blastocysts and Their Secretome Produced in an In Vitro Culture System without the Presence of the Zona Pellucida
Source: Int J Mol Sci. 2024 Apr 14;25(8):4343. doi: 10.3390/ijms25084343 (PMC11050229; doi:10.3390/ijms25084343)
Supplement: Supplementary file 1 [file ijms-25-04343-s001.zip]

Archive with 1 entries (1 files):
- ijms-2954893-supplementary.pdf
